# Supplementary material for: Implications of variable synaptic weights for rate and temporal coding of cerebellar outputs
Source: eLife. 2024 Jan 19;13:e89095. doi: 10.7554/eLife.89095 (PMC10798666; doi:10.7554/eLife.89095)
Supplement: Figure 2—source data 1. [file elife-89095-fig2-data1.xlsx]

## Sheet: Fig 2e
Fig 2e parameters for cross-correlogram in Fig 2d
	large (30 nS)			medium (10 nS)			small (3 nS)
cell	excitation (norm)	inhibition (norm)	half width (ms)	excitation (norm)	inhibition (norm)	half width (ms)	excitation (norm)	inhibition (norm)	half width (ms)
1	1.78687	0	4.33745	1.34293	0.14386	2.41019	1.08095	0.661535	1.87111
2	1.64151	0	3.79073	1.29087	0.180099	2.13106	1.07566	0.696111	1.85839
3	1.41949	0	3.68087	1.31067	0.218148	2.06951	1.08046	0.664605	1.47107
4	1.61588	0	3.81336	1.302	0.115525	1.74735	1.08915	0.595927	1.14593
5	1.6449	0	3.91219	1.28213	0.223368	2.17656	1.07296	0.688399	1.65167
6	1.55135	0.00494287	3.24277	1.20084	0.331406	1.82895	1.05109	0.759158	1.50219
mean	1.61	0.000823811	3.79623	1.28824	0.202068	2.0606	1.07505	0.677622	1.5834
sem	0.0494174	0.000823811	0.144489	0.0194658	0.0309845	0.0987409	0.00529576	0.0217627	0.111601

## Sheet: Fig 2f
Fig 2f input sizes
P23-32 (nS, corrected)		simulation (nS)
PC input	conductance	PC input	conductance
1	126.043	1	0.695652
2	19.7391	2	0.956522
3	27.6087	3	1.8087
4	50.2609	4	2.76522
5	19.1304	5	3.82609
6	4.52174	6	4.12174
7	2.95652	7	4.33043
8	8	8	4.33043
9	6.91304	9	6.81739
10	10.8261	10	7.65217
11	10.0435	11	8.92174
12	4.08696	12	9.04348
13	2.26087	13	12.4
14	1.73913	14	13.3391
15	31	15	14.3652
16	17.0435	16	15.7043
17	38.4783	17	19.4609
18	31.2609	18	32.2087
19	10.3043	19	37.2522
20	3.86957
21	2.52174
22	80.4348
23	22.4348
24	60.2174
25	8.08696
26	35.6087
27	21.7391
28	2.3913
29	6.17391
30	23.2609
31	3.30435
32	10.5217
33	18.7826
34	45.9565
35	20.1739
36	37
37	24.087
38	13.6957
39	8.3913
40	6.04348
41	19.087
42	5.26087
43	17.4348
44	110.217
45	32.087
46	1.91304
47	38.6957
48	10.5217
49	19.1304
50	33.3478
51	44.7826
52	81.8696
53	13.1739
54	29.2174
55	29.7391
56	3.69565
57	35.913
58	35.913
59	8.82609
60	9.56522
61	22.6087
62	93.1304
63	13.1304
64	22.3043
65	13.7391
66	6.34783
67	14.7391
68	48.6522
69	3.56522
70	15.087
71	3.6087
72	39.8696
73	4.78261
74	2.82609
75	39.2609
76	17.5652
77	19.913
78	4.08696
79	1.34783
80	2.95652
81	32.6522
82	5.47826
83	24.8261

## Sheet: Fig 2h
Fig 2h parameters for cross-correlogram in Fig 2g
PC input	input size (nS)	excitation (norm)	inhibition (norm)	half width (ms)
0	0.695652	1.01882	0.91837	1.7
1	0.904348	1.02137	0.893305	1.8
2	1.0087	1.02752	0.880314	1.7
3	1.18261	1.03094	0.860597	1.7
4	1.18261	1.03129	0.860641	1.7
5	1.42609	1.04233	0.835425	1.6
6	1.63478	1.04416	0.810188	1.7
7	1.8087	1.05187	0.793288	1.7
8	1.91304	1.05902	0.784287	1.6
9	2.46957	1.07401	0.72663	1.7
10	3.2	1.09309	0.65155	1.6
11	4.12174	1.12148	0.564314	1.7
12	4.33043	1.13025	0.545475	1.7
13	4.33043	1.12549	0.544606	1.7
14	5.47826	1.15843	0.44811	1.8
15	5.49565	1.15742	0.444479	1.8
16	7.02609	1.2025	0.327957	1.9
17	7.89565	1.22845	0.27007	1.9
18	7.96522	1.22495	0.264093	1.9
19	8.92174	1.25048	0.209726	2
20	9.30435	1.25967	0.188494	2
21	12.4	1.33231	0.0756056	2.3
22	14.2435	1.3714	0.041092	2.5
23	15.3913	1.39811	0.0280967	2.6
24	15.9478	1.40528	0.0234992	2.7
25	17.913	1.43963	0.0123417	2.9
26	17.913	1.44059	0.0125149	2.9
27	23.8957	1.52907	0.00260673	3.5
28	1.0087	1.02213	0.887524	1.4
29	1.91304	1.04725	0.792471	1.5
30	2.41739	1.05861	0.742201	1.5
31	3.2	1.0789	0.668815	1.5
32	4.2087	1.10703	0.575235	1.6
33	4.2087	1.10608	0.576519	1.5
34	5.47826	1.13761	0.46902	1.6
35	6.81739	1.16772	0.366432	1.7
36	6.97391	1.17407	0.356931	1.7
37	7.02609	1.17521	0.352439	1.7
38	7.02609	1.17153	0.351682	1.7
39	7.63478	1.18872	0.312131	1.7
40	7.65217	1.18759	0.310904	1.7
41	8.06957	1.19827	0.284251	1.7
42	8.92174	1.21617	0.234257	1.8
43	8.97391	1.22145	0.23178	1.8
44	9.93043	1.24167	0.182663	1.9
45	13.3391	1.31161	0.0703133	2.1
46	19.4609	1.41421	0.0111034	2.7
47	21.6522	1.44422	0.00618206	2.9
48	44.087	1.66203	0.000114686	4.4
49	1.0087	1.01405	0.918482	1.3
50	1.54783	1.02599	0.880268	1.3
51	1.91304	1.02934	0.849153	1.2
52	2.10435	1.03056	0.837442	1.2
53	2.41739	1.0383	0.810258	1.2
54	2.62609	1.0446	0.796602	1.2
55	3.23478	1.05013	0.749569	1.3
56	3.35652	1.05424	0.739404	1.3
57	4.01739	1.06357	0.691965	1.3
58	12.8348	1.20491	0.160965	1.5
59	14.3652	1.22922	0.114246	1.6
60	15.7043	1.24672	0.0839254	1.7
61	20.1043	1.30475	0.0310785	2
62	32.1739	1.43361	0.00237062	2.8
63	32.1739	1.4309	0.00249337	2.8
64	50.4174	1.57158	0.000257293	3.8
65	1.47826	1.03132	0.858401	1.4
66	1.47826	1.03061	0.857865	1.4
67	1.47826	1.02934	0.855144	1.4
68	1.47826	1.02981	0.85682	1.4
69	1.91304	1.04184	0.817739	1.4
70	3.09565	1.06617	0.712192	1.4
71	3.35652	1.07201	0.689213	1.4
72	3.53043	1.07397	0.675935	1.4
73	4.33043	1.09468	0.607972	1.4
74	5.26957	1.10925	0.532071	1.5
75	6.03478	1.12919	0.472828	1.5
76	7.89565	1.16748	0.342973	1.6
77	9.63478	1.20185	0.238796	1.6
78	12.8348	1.26156	0.106724	1.8
79	14.3652	1.28889	0.0701031	2
80	15.4783	1.30844	0.05141	2.1
81	17.913	1.34228	0.0260668	2.3
82	17.913	1.34369	0.0257294	2.3
83	20.1043	1.37359	0.0140023	2.5
84	50.4174	1.65639	8.09084e-05	4.4
85	0.0521739	1.00058	0.990242	0.7
86	0.53913	1.0137	0.932986	1.6
87	0.956522	1.02395	0.884319	1.7
88	0.956522	1.02445	0.883621	1.5
89	1.13043	1.03346	0.867204	1.5
90	1.32174	1.04022	0.843871	1.6
91	1.32174	1.03626	0.845043	1.7
92	1.63478	1.04374	0.810793	1.7
93	2.10435	1.05858	0.760919	1.6
94	2.53913	1.07207	0.713919	1.6
95	2.76522	1.0809	0.694327	1.6
96	3.2	1.09285	0.649929	1.7
97	4.12174	1.11899	0.561077	1.7
98	4.2087	1.11973	0.552535	1.7
99	4.33043	1.12696	0.541589	1.7
100	5.25217	1.14902	0.461131	1.7
101	5.25217	1.14729	0.462356	1.7
102	6.81739	1.19426	0.338346	1.8
103	7.02609	1.19748	0.324337	1.9
104	7.89565	1.21903	0.26564	1.9
105	7.96522	1.22324	0.260776	1.9
106	9.93043	1.27509	0.157429	2.1
107	11.687	1.31043	0.0939208	2.2
108	12.8348	1.33532	0.0653212	2.3
109	13.0609	1.33679	0.0609322	2.3
110	13.0609	1.33913	0.0606902	2.3
111	15.3913	1.38452	0.0277689	2.6
112	15.3913	1.3843	0.0282501	2.6
113	37.2522	1.65546	0.000185361	4.3
114	1.13043	1.02737	0.874064	1.6
115	1.18261	1.02838	0.867333	1.6
116	1.42609	1.03915	0.843222	1.6
117	1.63478	1.04192	0.82083	1.6
118	1.8087	1.04718	0.799099	1.6
119	2.76522	1.07294	0.707197	1.6
120	4.01739	1.10844	0.590777	1.6
121	4.2087	1.11239	0.57281	1.7
122	5.25217	1.1442	0.483584	1.7
123	5.89565	1.15548	0.431302	1.7
124	6.81739	1.17878	0.36406	1.8
125	7.02609	1.18733	0.349149	1.8
126	7.89565	1.20717	0.290539	1.8
127	7.96522	1.20844	0.284334	1.8
128	8.69565	1.22764	0.242698	1.9
129	8.69565	1.22476	0.241592	1.9
130	11.0435	1.27762	0.13147	2.1
131	13.0609	1.32454	0.0723748	2.2
132	14.2435	1.34608	0.0494011	2.3
133	14.3652	1.35192	0.0476801	2.4
134	18.3826	1.4188	0.0132581	2.7
135	18.3826	1.41985	0.0139841	2.8
136	34.1043	1.60522	0.000400403	4
137	1.42609	1.02648	0.872142	1.4
138	1.42609	1.03	0.873344	1.3
139	1.91304	1.03953	0.831498	1.4
140	2.41739	1.04667	0.786762	1.4
141	2.76522	1.05349	0.758725	1.4
142	3.2	1.06423	0.723432	1.4
143	4.2087	1.07925	0.641077	1.4
144	6.97391	1.13485	0.436483	1.5
145	7.65217	1.15093	0.390883	1.5
146	12.4	1.23751	0.141186	1.7
147	12.8348	1.24306	0.126668	1.7
148	14.2435	1.26458	0.0881377	1.8
149	14.3652	1.26725	0.0852594	1.9
150	19.4609	1.3452	0.0223767	2.3
151	24.087	1.40369	0.00725113	2.6
152	24.087	1.40351	0.00727515	2.6
153	46.5391	1.60573	0.000214882	4
154	0.695652	1.01387	0.930677	1.4
155	0.956522	1.01925	0.903436	1.4
156	1.8087	1.03871	0.824345	1.5
157	2.76522	1.0605	0.739433	1.4
158	3.82609	1.08388	0.645691	1.5
159	4.12174	1.09146	0.621423	1.5
160	4.33043	1.09578	0.604723	1.5
161	4.33043	1.09384	0.604368	1.5
162	6.81739	1.15076	0.413247	1.6
163	7.65217	1.16637	0.355704	1.6
164	8.92174	1.19265	0.27515	1.6
165	9.04348	1.19693	0.269352	1.7
166	12.4	1.25782	0.118121	1.9
167	13.3391	1.27838	0.0915115	2
168	14.3652	1.29695	0.0679049	2
169	15.7043	1.31811	0.0467742	2.2
170	19.4609	1.37449	0.016136	2.5
171	32.2087	1.52292	0.000976471	3.5
172	37.2522	1.57215	0.00051937	3.8
173	0.13913	1.0024	0.984853	1.2
174	0.904348	1.01878	0.906434	1.4
175	2.53913	1.05392	0.751878	1.5
176	3.82609	1.08813	0.640253	1.5
177	3.82609	1.08563	0.640251	1.5
178	4.12174	1.09311	0.614682	1.5
179	5.25217	1.11835	0.524169	1.5
180	5.26957	1.11685	0.522086	1.5
181	7.63478	1.17043	0.350345	1.6
182	8.97391	1.19786	0.267047	1.7
183	8.97391	1.19676	0.266912	1.7
184	9.04348	1.20006	0.261337	1.7
185	11.8957	1.25786	0.132157	1.9
186	14.3652	1.30021	0.0663005	2.1
187	14.3652	1.29897	0.0659655	2.1
188	14.3652	1.3025	0.0660916	2.1
189	15.7043	1.32298	0.0445051	2.2
190	18.3826	1.36807	0.0209638	2.4
191	50.4174	1.6718	7.7597e-05	4.5
192	0.53913	1.01205	0.946954	1.2
193	1.13043	1.0213	0.892219	1.3
194	1.63478	1.03071	0.844937	1.4
195	1.91304	1.04125	0.820109	1.3
196	2.46957	1.04929	0.771292	1.3
197	2.76522	1.05394	0.744117	1.4
198	4.33043	1.08549	0.61507	1.4
199	5.25217	1.1068	0.541545	1.4
200	5.49565	1.1102	0.522126	1.4
201	6.81739	1.13649	0.42436	1.5
202	7.63478	1.14976	0.368384	1.5
203	9.30435	1.18514	0.266154	1.6
204	9.63478	1.19354	0.248158	1.6
205	11.8957	1.23045	0.14689	1.7
206	13.3391	1.25517	0.100929	1.8
207	15.3913	1.29188	0.0580616	2
208	18.3826	1.33368	0.0256079	2.2
209	31.6522	1.4898	0.00139701	3.2
210	50.4174	1.63876	0.000116941	4.3

## Sheet: Fig 2 supplement 1
Figure 2 supplement 1d
mean (spikes/s)	sd (spikes/s)
0.0118823	0.00556542
0.00811594	0.00338178
0.0135391	0.0055875
0.00441238	0.00130087
0.00678088	0.00248983
0.00451671	0.00117936
0.00656069	0.00192555
0.00682894	0.00243614
0.00724052	0.00258075
0.0150577	0.00786995

## Sheet: Fig 2 supplement 3
Fig 2 supplemental simulations
0.5x							1.5x
PC input	excitation (norm)	inhibition (norm)	half width (ms)	input size (nS)	distirbution		PC input	excitation (norm)	inhibition (norm)	half width (ms)	input size (nS)	distribution
0	1.00861	0.944229	2	0.347826	1		0	1.0318	0.858225	1.5	1.35652	1
1	1.0091	0.945189	1.9	0.347826	1		1	1.03646	0.843689	1.5	1.51304	1
2	1.01167	0.929671	1.9	0.452174	1		2	1.04277	0.819191	1.5	1.77391	1
3	1.01492	0.924139	1.9	0.504348	1		3	1.04177	0.817978	1.5	1.77391	1
4	1.01835	0.91053	1.8	0.591304	1		4	1.05897	0.753708	1.5	2.45217	1
5	1.01814	0.911724	1.9	0.591304	1		5	1.06542	0.728831	1.5	2.71304	1
6	1.02	0.902938	1.8	0.66087	1		6	1.07062	0.715558	1.5	2.86957	1
7	1.02367	0.895434	1.8	0.713043	1		7	1.09027	0.640258	1.6	3.70435	1
8	1.02362	0.894324	1.8	0.721739	1		8	1.15112	0.437477	1.6	6.18261	1
9	1.02708	0.88105	1.8	0.817391	1		9	1.1585	0.414332	1.7	6.49565	1
10	1.0299	0.869178	1.8	0.904348	1		10	1.19796	0.295977	1.7	8.21739	1
11	1.03142	0.861735	1.8	0.956522	1		11	1.19885	0.294255	1.7	8.24348	1
12	1.03306	0.862207	1.8	0.956522	1		12	1.22021	0.239472	1.8	9.17391	1
13	1.03728	0.843466	1.8	1.09565	1		13	1.24906	0.171046	1.9	10.5391	1
14	1.04367	0.825609	1.8	1.23478	1		14	1.27554	0.120286	2	11.8435	1
15	1.04892	0.807059	1.8	1.38261	1		15	1.2795	0.117055	2	11.9478	1
16	1.05828	0.779701	1.8	1.6	1		16	1.31744	0.0645589	2.2	13.9565	1
17	1.07558	0.721936	1.8	2.06087	1		17	1.43594	0.0075667	2.8	21.3652	1
18	1.07548	0.716222	1.8	2.10435	1		18	1.45972	0.00491347	3	23.087	1
19	1.07847	0.70919	1.8	2.16522	1		19	1.46963	0.00406296	3.1	23.9217	1
20	1.07823	0.709109	1.8	2.16522	1		20	1.50724	0.00213044	3.3	26.8696	1
21	1.10042	0.642097	1.8	2.73913	1		21	1.05402	0.749927	1.4	2.86957	2
22	1.10013	0.640152	1.9	2.74783	1		22	1.06122	0.716795	1.4	3.27826	2
23	1.13021	0.55758	1.9	3.51304	1		23	1.08924	0.597773	1.4	4.8	2
24	1.1451	0.511445	1.9	3.94783	1		24	1.11863	0.48727	1.4	6.31304	2
25	1.14489	0.510272	1.9	3.94783	1		25	1.18789	0.245478	1.6	10.2261	2
26	1.14633	0.507496	1.9	3.98261	1		26	1.19329	0.229961	1.6	10.5391	2
27	1.1636	0.460161	1.9	4.46087	1		27	1.19348	0.229811	1.6	10.5391	2
28	1.16234	0.456835	1.9	4.48696	1		28	1.20827	0.188429	1.6	11.4522	2
29	1.16548	0.453981	1.9	4.52174	1		29	1.21944	0.161898	1.7	12.1043	2
30	1.17073	0.442046	2	4.65217	1		30	1.24074	0.118888	1.8	13.3826	2
31	1.22217	0.309804	2.1	6.2	1		31	1.24105	0.116706	1.8	13.4609	2
32	1.2362	0.280949	2.1	6.5913	1		32	1.26387	0.0810551	1.9	14.8957	2
33	1.25305	0.244636	2.1	7.12174	1		33	1.33677	0.0219201	2.3	20.0087	2
34	1.2562	0.240532	2.2	7.18261	1		34	1.7008	1.15e-05	4.7	66.1304	2
35	1.27181	0.209505	2.2	7.69565	1		35	1.02511	0.859139	1	2.32174	3
36	1.27946	0.193054	2.2	7.97391	1		36	1.0311	0.826336	1	2.86957	3
37	1.28122	0.193457	2.2	7.97391	1		37	1.05234	0.709242	1.1	4.85217	3
38	1.31021	0.144277	2.3	8.95652	1		38	1.1574	0.211511	1.3	14.3652	3
39	1.31046	0.144323	2.3	8.95652	1		39	1.22746	0.0659568	1.7	21.5478	3
40	1.34038	0.101602	2.4	10.0522	1		40	1.30486	0.0104809	2.2	30.1565	3
41	1.47831	0.0119622	3.2	16.087	1		41	1.4386	0.00120359	3	48.2609	3
42	1.52293	0.00545679	3.5	18.6261	1		42	1.58449	1.92e-05	4	75.6261	3
43	1.61666	0.00109605	4.1	25.2087	1		43	1.04857	0.79351	1.5	2.21739	4
44	1.01633	0.914536	2.1	0.504348	2		44	1.04874	0.793758	1.5	2.21739	4
45	1.01985	0.903078	2	0.591304	2		45	1.048	0.792899	1.5	2.21739	4
46	1.0246	0.884587	2	0.713043	2		46	1.06376	0.736311	1.5	2.86957	4
47	1.02585	0.88161	2	0.721739	2		47	1.11113	0.558198	1.5	5.03478	4
48	1.03678	0.848098	2	0.956522	2		48	1.11602	0.537127	1.5	5.29565	4
49	1.04922	0.813576	2	1.2087	2		49	1.14321	0.448332	1.6	6.49565	4
50	1.04594	0.811712	2	1.2087	2		50	1.17244	0.350114	1.6	7.90435	4
51	1.05634	0.789388	2	1.38261	2		51	1.19635	0.278694	1.7	9.05217	4
52	1.06506	0.760153	2	1.6	2		52	1.25231	0.144525	1.8	11.8435	4
53	1.06895	0.749273	2	1.67826	2		53	1.26725	0.116512	1.9	12.6435	4
54	1.07226	0.736217	2	1.76522	2		54	1.29712	0.0703891	2	14.4522	4
55	1.08577	0.691364	2	2.10435	2		55	1.37573	0.0181333	2.4	19.2522	4
56	1.08953	0.693375	2	2.10435	2		56	1.40676	0.00991166	2.6	21.5478	4
57	1.08627	0.692281	2	2.10435	2		57	1.42952	0.00668522	2.8	23.2174	4
58	1.1095	0.625039	2	2.63478	2		58	1.47262	0.00289845	3.1	26.8696	4
59	1.11315	0.613239	2	2.73913	2		59	1.47192	0.00289559	3.1	26.8696	4
60	1.12436	0.588702	2	2.94783	2		60	1.01368	0.930632	1.3	0.808696	5
61	1.1265	0.580421	2	3.01739	2		61	1.02541	0.879083	1.3	1.43478	5
62	1.14354	0.535921	2	3.4087	2		62	1.02477	0.878807	1.3	1.43478	5
63	1.1463	0.528649	2.1	3.48696	2		63	1.02916	0.857578	1.3	1.69565	5
64	1.14735	0.523795	2.1	3.51304	2		64	1.03449	0.833176	1.3	1.98261	5
65	1.14698	0.524725	2.1	3.51304	2		65	1.07419	0.665032	1.4	4.14783	5
66	1.16019	0.49151	2.1	3.81739	2		66	1.08583	0.616555	1.3	4.8	5
67	1.16196	0.490486	2.1	3.82609	2		67	1.14051	0.400256	1.4	7.87826	5
68	1.16039	0.490238	2.1	3.82609	2		68	1.18051	0.260191	1.5	10.2261	5
69	1.166	0.474091	2.1	3.98261	2		69	1.20922	0.179287	1.6	11.9478	5
70	1.16947	0.468642	2.1	4.03478	2		70	1.29386	0.0455792	2	17.5304	5
71	1.18642	0.426174	2.1	4.46087	2		71	1.29942	0.0410261	2	17.9652	5
72	1.18685	0.425906	2.1	4.46087	2		72	1.32198	0.027708	2.1	19.5913	5
73	1.18732	0.423713	2.1	4.48696	2		73	1.32094	0.0275334	2.1	19.5913	5
74	1.20617	0.378496	2.2	4.96522	2		74	1.36545	0.012178	2.4	23.087	5
75	1.2653	0.253176	2.3	6.53043	2		75	1.6342	8.67e-05	4.2	55.8783	5
76	1.2706	0.243446	2.3	6.66957	2		76	1.03552	0.843557	1.5	1.69565	6
77	1.27076	0.243427	2.3	6.66957	2		77	1.03775	0.836448	1.5	1.77391	6
78	1.27851	0.230062	2.3	6.86087	2		78	1.04574	0.804914	1.5	2.13913	6
79	1.30957	0.178376	2.4	7.73913	2		79	1.0527	0.777385	1.5	2.45217	6
80	1.30775	0.178426	2.4	7.73913	2		80	1.08953	0.63677	1.5	4.14783	6
81	1.34949	0.12115	2.6	8.95652	2		81	1.09146	0.628476	1.5	4.24348	6
82	1.35408	0.111849	2.6	9.1913	2		82	1.12963	0.491736	1.6	6.02609	6
83	1.3704	0.093548	2.7	9.73043	2		83	1.16827	0.361003	1.6	7.87826	6
84	1.3721	0.0932366	2.7	9.73043	2		84	1.2232	0.206724	1.7	10.5391	6
85	1.52794	0.00875059	3.5	16.3739	2		85	1.24728	0.149904	1.8	11.8435	6
86	1.62105	0.00197696	4.1	22.0435	2		86	1.26912	0.109123	1.9	13.0435	6
87	1.01477	0.932705	1.7	0.504348	3		87	1.32909	0.0402509	2.2	16.5652	6
88	1.01548	0.922021	1.6	0.591304	3		88	1.373	0.0176658	2.4	19.5913	6
89	1.02213	0.899048	1.7	0.773913	3		89	1.39735	0.0112113	2.6	21.3652	6
90	1.02812	0.877199	1.6	0.956522	3		90	1.40003	0.0107214	2.6	21.5478	6
91	1.0311	0.866061	1.6	1.05217	3		91	1.473	0.00270216	3.1	27.5739	6
92	1.03316	0.860919	1.7	1.09565	3		92	1.47229	0.00268559	3.1	27.5739	6
93	1.03702	0.84789	1.6	1.2087	3		93	1.03624	0.82842	1.3	2.13913	7
94	1.04943	0.80191	1.7	1.6	3		94	1.03604	0.827851	1.3	2.13913	7
95	1.04944	0.799551	1.7	1.61739	3		95	1.04909	0.771084	1.3	2.86957	7
96	1.04945	0.799372	1.7	1.61739	3		96	1.06185	0.714565	1.3	3.62609	7
97	1.05173	0.792491	1.6	1.67826	3		97	1.07123	0.674548	1.3	4.14783	7
98	1.06254	0.755248	1.7	2.0087	3		98	1.09236	0.587079	1.3	5.33913	7
99	1.06465	0.749182	1.7	2.06957	3		99	1.1094	0.517876	1.3	6.31304	7
100	1.08155	0.686969	1.7	2.62609	3		100	1.17862	0.257176	1.4	10.4609	7
101	1.09088	0.652695	1.7	2.94783	3		101	1.30008	0.038788	2	18.6	7
102	1.09381	0.645474	1.7	3.01739	3		102	1.33339	0.020368	2.2	21.3652	7
103	1.12318	0.551432	1.7	3.94783	3		103	1.33558	0.0196641	2.2	21.5478	7
104	1.13616	0.513592	1.7	4.34783	3		104	1.42041	0.0035461	2.7	29.1913	7
105	1.13845	0.502481	1.8	4.46087	3		105	1.48567	0.00124513	3.2	36.1304	7
106	1.14118	0.49962	1.8	4.48696	3		106	1.4844	0.00125767	3.2	36.1304	7
107	1.14128	0.496701	1.8	4.52174	3		107	1.01775	0.911783	1.3	1.04348	8
108	1.14567	0.485206	1.8	4.65217	3		108	1.01933	0.90438	1.3	1.13913	8
109	1.17169	0.408259	1.8	5.52174	3		109	1.02434	0.879561	1.3	1.43478	8
110	1.19146	0.354404	1.9	6.2	3		110	1.04613	0.777707	1.3	2.71304	8
111	1.19731	0.336161	1.9	6.41739	3		111	1.07188	0.667295	1.3	4.14783	8
112	1.21943	0.281772	1.9	7.18261	3		112	1.09957	0.551403	1.3	5.73913	8
113	1.23877	0.238018	2	7.85217	3		113	1.11179	0.497932	1.4	6.49565	8
114	1.2731	0.165501	2.1	9.1913	3		114	1.17418	0.265662	1.5	10.2261	8
115	1.29657	0.128696	2.2	10.0522	3		115	1.19521	0.205379	1.5	11.4783	8
116	1.4258	0.0171002	2.8	16.087	3		116	1.22523	0.133159	1.6	13.3826	8
117	1.42767	0.0170716	2.8	16.087	3		117	1.22723	0.127832	1.6	13.5652	8
118	1.43195	0.0153737	2.8	16.3739	3		118	1.31702	0.0271534	2.1	20.0087	8
119	1.52129	0.00304659	3.4	22.0435	3		119	1.36001	0.0117688	2.4	23.5565	8
120	1.56371	0.00146647	3.7	25.2087	3		120	1.42192	0.00345508	2.8	29.1913	8
121	1.00049	0.972809	2	0.156522	4		121	1.62444	9.44e-05	4.2	55.8783	8
122	1.00985	0.941664	1.7	0.382609	4		122	1.02307	0.880542	1.2	1.58261	9
123	1.01695	0.916158	1.9	0.565217	4		123	1.05491	0.720331	1.2	3.8087	9
124	1.02017	0.903483	1.8	0.66087	4		124	1.08328	0.588804	1.2	5.73913	9
125	1.02349	0.892605	1.8	0.73913	4		125	1.11431	0.447942	1.3	7.90435	9
126	1.02448	0.894105	1.9	0.73913	4		126	1.16513	0.250565	1.4	11.4522	9
127	1.02312	0.892946	1.8	0.73913	4		127	1.19218	0.168993	1.5	13.4609	9
128	1.02301	0.89293	1.8	0.73913	4		128	1.19292	0.169115	1.5	13.4609	9
129	1.03119	0.865048	1.8	0.956522	4		129	1.2489	0.0671698	1.8	17.8435	9
130	1.04362	0.829732	1.8	1.23478	4		130	1.291	0.0304188	2	21.5478	9
131	1.04835	0.810427	1.8	1.38261	4		131	1.35591	0.00787172	2.4	27.5739	9
132	1.05893	0.77329	1.8	1.67826	4		132	1.66994	5.33e-06	4.6	75.6261	9
133	1.05971	0.774457	1.8	1.67826	4		133	1.02785	0.85827	1.2	1.69565	10
134	1.06226	0.763098	1.8	1.76522	4		134	1.03974	0.79687	1.2	2.45217	10
135	1.06274	0.763096	1.8	1.76522	4		135	1.06051	0.699126	1.2	3.70435	10
136	1.07724	0.715376	1.8	2.16522	4		136	1.06789	0.666497	1.3	4.14783	10
137	1.09521	0.660857	1.8	2.63478	4		137	1.10603	0.497223	1.3	6.49565	10
138	1.10531	0.624791	1.9	2.94783	4		138	1.10757	0.488592	1.3	6.61739	10
139	1.10627	0.625205	1.9	2.94783	4		139	1.13471	0.3821	1.4	8.24348	10
140	1.11	0.618033	1.9	3.01739	4		140	1.16509	0.268572	1.4	10.2261	10
141	1.12539	0.567155	1.9	3.48696	4		141	1.18398	0.210565	1.5	11.4522	10
142	1.13565	0.53937	1.9	3.75652	4		142	1.22155	0.121237	1.6	13.9565	10
143	1.13685	0.539919	1.9	3.75652	4		143	1.22737	0.108156	1.7	14.4522	10
144	1.13807	0.533018	1.9	3.81739	4		144	1.2736	0.0486831	1.9	17.8435	10
145	1.14223	0.519826	1.9	3.94783	4		145	1.33867	0.0140675	2.3	23.087	10
146	1.17197	0.436498	2	4.81739	4		146	1.70527	2.11e-06	4.8	75.6261	10
147	1.22817	0.304177	2.1	6.41739	4
148	1.23686	0.28548	2.1	6.66957	4
149	1.25255	0.249944	2.1	7.18261	4
150	1.25172	0.25002	2.1	7.18261	4
151	1.27026	0.215085	2.2	7.73913	4
152	1.26901	0.21571	2.2	7.73913	4
153	1.30468	0.152089	2.3	8.95652	4
154	1.30633	0.151949	2.3	8.95652	4
155	1.31436	0.141186	2.3	9.1913	4
156	1.33575	0.107351	2.4	10.0522	4
157	1.33698	0.107345	2.4	10.0522	4
158	1.47483	0.0130225	3.1	16.087	4
159	1.47135	0.012989	3.1	16.087	4
160	1.61197	0.00117863	4	25.2087	4
161	1.00469	0.952256	2.2	0.269565	5
162	1.00725	0.954819	2.1	0.269565	5
163	1.01333	0.922482	2	0.478261	5
164	1.0132	0.923044	1.9	0.478261	5
165	1.0152	0.922065	1.8	0.478261	5
166	1.01721	0.909329	1.8	0.565217	5
167	1.02167	0.896345	1.9	0.66087	5
168	1.02212	0.896428	1.8	0.66087	5
169	1.02228	0.896104	1.8	0.66087	5
170	1.02394	0.888948	1.9	0.713043	5
171	1.02586	0.885227	1.8	0.73913	5
172	1.02654	0.880651	1.8	0.773913	5
173	1.02704	0.874846	1.8	0.817391	5
174	1.02932	0.873113	1.9	0.817391	5
175	1.03331	0.861592	1.8	0.904348	5
176	1.03953	0.84244	1.8	1.05217	5
177	1.0473	0.811457	1.8	1.26957	5
178	1.04731	0.811821	1.8	1.26957	5
179	1.05158	0.796873	1.8	1.38261	5
180	1.06025	0.766877	1.8	1.6	5
181	1.06128	0.767397	1.8	1.6	5
182	1.06369	0.757099	1.8	1.67826	5
183	1.06669	0.745331	1.8	1.76522	5
184	1.07933	0.708364	1.8	2.06087	5
185	1.07962	0.70793	1.9	2.06087	5
186	1.08123	0.702783	1.9	2.10435	5
187	1.08233	0.70212	1.9	2.10435	5
188	1.08332	0.695231	1.9	2.16522	5
189	1.10228	0.638174	1.9	2.62609	5
190	1.10194	0.637764	1.9	2.62609	5
191	1.10169	0.638784	1.9	2.62609	5
192	1.13334	0.547072	1.9	3.4087	5
193	1.13694	0.53515	1.9	3.51304	5
194	1.14755	0.502319	1.9	3.82609	5
195	1.15287	0.489735	1.9	3.94783	5
196	1.15559	0.486475	1.9	3.98261	5
197	1.18635	0.403592	2	4.81739	5
198	1.19228	0.390197	2	4.96522	5
199	1.21152	0.340699	2.1	5.52174	5
200	1.22404	0.313779	2.1	5.84348	5
201	1.24363	0.270026	2.1	6.41739	5
202	1.24708	0.262203	2.2	6.53043	5
203	1.24622	0.262051	2.2	6.53043	5
204	1.24717	0.26244	2.2	6.53043	5
205	1.28536	0.187696	2.3	7.69565	5
206	1.28697	0.187604	2.3	7.69565	5
207	1.34374	0.103755	2.5	9.55652	5
208	1.34629	0.0973474	2.5	9.73043	5
209	1.50321	0.00902602	3.3	16.3739	5
210	1.54264	0.00455276	3.6	18.6261	5
211	1.63726	0.00089686	4.2	25.2087	5
212	1.00619	0.950406	2.2	0.269565	6
213	1.019	0.905323	2	0.565217	6
214	1.02066	0.901247	2	0.591304	6
215	1.02585	0.883702	1.9	0.713043	6
216	1.02658	0.882652	1.8	0.721739	6
217	1.02834	0.875083	2	0.773913	6
218	1.02975	0.869051	1.9	0.817391	6
219	1.03425	0.856369	1.9	0.904348	6
220	1.03381	0.856137	1.9	0.904348	6
221	1.04761	0.808325	1.9	1.23478	6
222	1.05567	0.788828	1.9	1.38261	6
223	1.08306	0.703832	1.9	2.0087	6
224	1.08291	0.703473	1.9	2.0087	6
225	1.08657	0.69162	1.9	2.10435	6
226	1.0914	0.673254	1.9	2.24348	6
227	1.10811	0.625882	1.9	2.62609	6
228	1.10738	0.62602	2	2.62609	6
229	1.1216	0.586717	2	2.94783	6
230	1.12164	0.586938	2	2.94783	6
231	1.12109	0.586899	2	2.94783	6
232	1.12533	0.578942	2	3.01739	6
233	1.12443	0.577796	2	3.01739	6
234	1.1413	0.533892	2	3.4087	6
235	1.14443	0.522145	2	3.51304	6
236	1.15941	0.489053	2	3.81739	6
237	1.15681	0.487667	2	3.82609	6
238	1.16484	0.476076	2	3.94783	6
239	1.16488	0.471455	2	3.98261	6
240	1.18038	0.434564	2.1	4.34783	6
241	1.17948	0.434138	2.1	4.34783	6
242	1.17872	0.434138	2.1	4.34783	6
243	1.18367	0.423277	2.1	4.46087	6
244	1.18456	0.423965	2.1	4.46087	6
245	1.22476	0.3277	2.2	5.52174	6
246	1.2634	0.250171	2.3	6.53043	6
247	1.26198	0.249732	2.3	6.53043	6
248	1.26749	0.240111	2.3	6.66957	6
249	1.28396	0.211085	2.3	7.12174	6
250	1.28621	0.207794	2.3	7.18261	6
251	1.28479	0.207899	2.3	7.18261	6
252	1.34369	0.119202	2.5	8.95652	6
253	1.35096	0.109847	2.6	9.1913	6
254	1.35255	0.110021	2.6	9.1913	6
255	1.61492	0.00185533	4.1	22.0435	6
256	1.61705	0.00188458	4.1	22.0435	6
257	1.00527	0.954394	1.9	0.269565	7
258	1.01724	0.912677	1.8	0.565217	7
259	1.01795	0.910215	1.9	0.591304	7
260	1.02317	0.893351	1.9	0.713043	7
261	1.02259	0.89295	1.8	0.713043	7
262	1.0233	0.887723	1.8	0.73913	7
263	1.02333	0.889354	1.8	0.73913	7
264	1.02686	0.88468	1.8	0.773913	7
265	1.033	0.85931	1.8	0.956522	7
266	1.0332	0.859373	1.8	0.956522	7
267	1.04378	0.826777	1.8	1.2087	7
268	1.04974	0.804256	1.8	1.38261	7
269	1.05879	0.775732	1.8	1.6	7
270	1.06039	0.774264	1.8	1.61739	7
271	1.06234	0.76548	1.8	1.67826	7
272	1.07807	0.712737	1.8	2.10435	7
273	1.08077	0.70499	1.8	2.16522	7
274	1.10221	0.636265	1.9	2.74783	7
275	1.11311	0.605861	1.9	3.01739	7
276	1.11471	0.603988	1.9	3.03478	7
277	1.1305	0.553907	1.9	3.48696	7
278	1.13264	0.551428	1.9	3.51304	7
279	1.14366	0.518264	1.9	3.82609	7
280	1.1434	0.518423	1.9	3.82609	7
281	1.14528	0.518897	1.9	3.82609	7
282	1.15014	0.496886	2	4.03478	7
283	1.16769	0.455749	2	4.46087	7
284	1.1724	0.449774	2	4.52174	7
285	1.21674	0.332788	2.1	5.84348	7
286	1.22857	0.304478	2.1	6.2	7
287	1.23631	0.288405	2.1	6.41739	7
288	1.23574	0.288444	2.1	6.41739	7
289	1.26046	0.24018	2.2	7.12174	7
290	1.26166	0.23595	2.2	7.18261	7
291	1.2603	0.235979	2.2	7.18261	7
292	1.26093	0.236495	2.2	7.18261	7
293	1.33756	0.109733	2.5	9.73043	7
294	1.33821	0.109691	2.5	9.73043	7
295	1.39968	0.0492388	2.7	12.0435	7
296	1.39752	0.0492933	2.7	12.0435	7
297	1.53159	0.00532318	3.5	18.6261	7
298	1.62536	0.00107331	4.1	25.2087	7
299	1.00259	0.961115	2.4	0.191304	8
300	1.0083	0.93604	2.2	0.347826	8
301	1.00948	0.931792	2.1	0.382609	8
302	1.01007	0.931549	2.2	0.382609	8
303	1.01487	0.917751	2	0.478261	8
304	1.01566	0.912812	2.1	0.504348	8
305	1.02286	0.880515	2	0.713043	8
306	1.0242	0.882378	2	0.713043	8
307	1.0342	0.853421	2	0.904348	8
308	1.03748	0.847562	2	0.956522	8
309	1.0421	0.826109	1.9	1.09565	8
310	1.04928	0.806681	2	1.23478	8
311	1.05738	0.786678	1.9	1.38261	8
312	1.06484	0.755504	2	1.6	8
313	1.07015	0.744919	2	1.67826	8
314	1.08086	0.714497	2	1.91304	8
315	1.08103	0.714009	2	1.91304	8
316	1.0838	0.701007	2	2.0087	8
317	1.08599	0.695637	2	2.06087	8
318	1.08748	0.688298	2	2.10435	8
319	1.08856	0.689721	2	2.10435	8
320	1.09057	0.680221	2	2.16522	8
321	1.09102	0.682173	2	2.16522	8
322	1.08982	0.680903	2	2.16522	8
323	1.11542	0.608092	2	2.74783	8
324	1.12503	0.584338	2	2.94783	8
325	1.14473	0.530557	2	3.4087	8
326	1.14637	0.531408	2	3.4087	8
327	1.14901	0.521472	2.1	3.48696	8
328	1.16234	0.486248	2.1	3.82609	8
329	1.18474	0.432446	2.1	4.34783	8
330	1.18753	0.419859	2.1	4.46087	8
331	1.18783	0.419799	2.1	4.46087	8
332	1.19181	0.414634	2.1	4.52174	8
333	1.19003	0.414272	2.1	4.52174	8
334	1.20182	0.386025	2.2	4.81739	8
335	1.23135	0.324086	2.2	5.52174	8
336	1.2411	0.297771	2.3	5.84348	8
337	1.24224	0.297173	2.3	5.84348	8
338	1.25615	0.270908	2.3	6.2	8
339	1.27396	0.237403	2.3	6.66957	8
340	1.29213	0.204811	2.4	7.18261	8
341	1.316	0.16681	2.5	7.85217	8
342	1.32056	0.160616	2.5	7.97391	8
343	1.31973	0.160955	2.5	7.97391	8
344	1.37413	0.0896391	2.7	9.73043	8
345	1.52996	0.00909474	3.5	16.087	8
346	1.53592	0.00829609	3.6	16.3739	8
347	1.57446	0.00433783	3.8	18.6261	8
348	1.00941	0.935768	2.1	0.347826	9
349	1.01455	0.919527	2.1	0.452174	9
350	1.02722	0.873015	2	0.773913	9
351	1.03115	0.866628	2	0.817391	9
352	1.02942	0.866764	2	0.817391	9
353	1.05186	0.800727	2	1.26957	9
354	1.07395	0.732363	2	1.76522	9
355	1.07403	0.73391	2	1.76522	9
356	1.08141	0.713455	2	1.91304	9
357	1.08159	0.713623	2	1.91304	9
358	1.0812	0.712366	2	1.91304	9
359	1.0872	0.694305	2	2.06087	9
360	1.09257	0.680819	2	2.16522	9
361	1.1121	0.624014	2.1	2.62609	9
362	1.11194	0.621771	2	2.63478	9
363	1.11324	0.622256	2	2.63478	9
364	1.11854	0.610324	2.1	2.73913	9
365	1.16476	0.487446	2.1	3.81739	9
366	1.16334	0.486433	2.1	3.81739	9
367	1.16526	0.485687	2.1	3.82609	9
368	1.17039	0.473739	2.1	3.94783	9
369	1.192	0.421997	2.2	4.46087	9
370	1.19066	0.421613	2.2	4.46087	9
371	1.19275	0.419	2.2	4.48696	9
372	1.19082	0.419393	2.2	4.48696	9
373	1.19052	0.419242	2.2	4.48696	9
374	1.19298	0.415532	2.2	4.52174	9
375	1.25048	0.292861	2.3	5.94783	9
376	1.24865	0.292185	2.3	5.94783	9
377	1.27076	0.250117	2.4	6.53043	9
378	1.27643	0.240633	2.4	6.66957	9
379	1.29424	0.207735	2.4	7.18261	9
380	1.29606	0.208058	2.4	7.18261	9
381	1.29617	0.208151	2.4	7.18261	9
382	1.29552	0.208341	2.4	7.18261	9
383	1.29477	0.207632	2.4	7.18261	9
384	1.31225	0.179747	2.5	7.66957	9
385	1.31999	0.170459	2.5	7.85217	9
386	1.35381	0.119641	2.7	8.95652	9
387	1.36213	0.110862	2.7	9.1913	9
388	1.36279	0.111178	2.7	9.1913	9
389	1.66993	0.000962495	4.5	25.2087	9
390	1.00483	0.952194	2.1	0.269565	10
391	1.00774	0.939096	2.1	0.347826	10
392	1.00782	0.939313	2	0.347826	10
393	1.01288	0.924631	2	0.452174	10
394	1.0138	0.920744	1.9	0.478261	10
395	1.01889	0.90818	2	0.565217	10
396	1.02184	0.894608	1.9	0.66087	10
397	1.02332	0.895238	2	0.66087	10
398	1.02819	0.871535	1.9	0.817391	10
399	1.0289	0.872579	1.9	0.817391	10
400	1.02907	0.871353	2	0.817391	10
401	1.02869	0.871664	1.9	0.817391	10
402	1.02986	0.872259	1.9	0.817391	10
403	1.03663	0.853324	1.9	0.956522	10
404	1.04722	0.8147	1.9	1.23478	10
405	1.0467	0.813357	1.9	1.23478	10
406	1.04769	0.808414	1.9	1.26957	10
407	1.05355	0.794461	1.9	1.38261	10
408	1.08162	0.704048	1.9	2.06087	10
409	1.08183	0.70313	1.9	2.06087	10
410	1.08494	0.699096	1.9	2.10435	10
411	1.08764	0.691997	1.9	2.16522	10
412	1.08743	0.692264	1.9	2.16522	10
413	1.10658	0.634015	1.9	2.62609	10
414	1.11064	0.620925	2	2.74783	10
415	1.1222	0.58867	2	3.01739	10
416	1.13875	0.544071	2	3.4087	10
417	1.13759	0.544835	2	3.4087	10
418	1.15368	0.500577	2	3.81739	10
419	1.18067	0.432191	2.1	4.48696	10
420	1.18596	0.41734	2.1	4.65217	10
421	1.19189	0.400654	2.1	4.81739	10
422	1.19226	0.401384	2.1	4.81739	10
423	1.22554	0.324246	2.2	5.70435	10
424	1.23513	0.30471	2.2	5.94783	10
425	1.23466	0.304751	2.2	5.94783	10
426	1.24666	0.281562	2.2	6.25217	10
427	1.25588	0.261126	2.2	6.53043	10
428	1.26198	0.251804	2.2	6.66957	10
429	1.27526	0.22174	2.3	7.12174	10
430	1.27851	0.21773	2.3	7.18261	10
431	1.29679	0.187364	2.4	7.69565	10
432	1.29954	0.179271	2.4	7.85217	10
433	1.3043	0.172162	2.4	7.97391	10
434	1.34217	0.117408	2.5	9.1913	10
435	1.42031	0.0431015	2.9	12.0435	10
436	1.51587	0.00920344	3.4	16.3739	10
437	1.64747	0.000938161	4.3	25.2087	10
