# Supplementary material for: Implications of variable synaptic weights for rate and temporal coding of cerebellar outputs
Source: eLife. 2024 Jan 19;13:e89095. doi: 10.7554/eLife.89095 (PMC10798666; doi:10.7554/eLife.89095)
Supplement: Figure 8—source data 1. [file elife-89095-fig8-data1.xlsx]

## Sheet: Fig 8a
Fig 8a variable input sizes
PC input	input size (nS)
1	0.695652
2	1.0087
3	1.18261
4	2.46957
5	3.2
6	3.53043
7	4.33043
8	5.25217
9	6.81739
10	7.02609
11	7.02609
12	7.02609
13	7.63478
14	8.06956
15	8.69565
16	8.69565
17	8.97391
18	11.5826
19	14.2435
20	15.3913
21	15.3913
22	15.7043
23	15.9478
23	20.1043

## Sheet: Fig 8d and 8e
Fig 8d and 8e dynamic clamp experiments
uniform					variable
pause percentage	pause amplitude (nS)	peak CbN firing rate (spks/s)	normalized peak CbN firing rate		pause percentage	pause amplitude (nS)	peak CbN firing rate (spks/s)	normalized peak CbN firing rate
0	0	29.469	0.989266		0	0	50.151	0.945564
0.25	50	90.2444	2.7722		25% small	12.09	53.7254	1.09512
0.5	100	188.65	5.93988		25% medium	45.48	101.073	1.75986
1	200	604.335	19.8255		25% large	96.78	134.001	2.73683
					50% small	49.57	112.193	2.2008
					50% medium	91.13	155.368	2.91804
					50% large	150.43	279.693	6.30664
					1	200	414.949	7.92513

## Sheet: Fig 8f
Fig 8f simulations
uniform					variable
pause percentage	pause amplitude (nS)	peak CbN firing rate (spks/s)	normalized peak CbN firing rate		pause percentage	pause amplitude (nS)	peak CbN firing rate (spks/s)	normalized peak CbN firing rate
0	0	30.5907	1.03337		0.927281	0	46.0993	0
2.5	5	34.1518	1.10618		7.20539	176.261	370.935	87.5
5	10	39.0783	1.29453		2.11461	59.5304	106.34	20.8333
7.5	15	45.7537	1.5094		7.7005	187.791	390.932	83.3333
10	20	50.7897	1.73026		1.5401	29.8957	74.5608	20.8333
12.5	25	53.1011	1.79259		1.42173	20.1913	68.199	12.5
15	30	59.0801	1.9807		2.4814	77.6348	122.94	33.3333
17.5	35	60.2817	2.06807		5.29345	145.861	273.246	75
20	40	65.6122	2.13485		1.95897	58.2087	97.5361	29.1667
22.5	45	75.9561	2.48087		4.77921	141.061	246.596	62.5
25	50	83.0595	2.74576		4.93342	138.4	251.672	58.3333
27.5	55	93.0648	2.97889		7.44874	179.13	383.988	87.5
30	60	101.661	3.36742		5.41711	153.043	280.697	70.8333
32.5	65	106.316	3.38307		1.72388	39.8609	87.1482	20.8333
35	70	121.922	4.06073		3.78565	111.6	191.044	41.6667
37.5	75	127.446	4.16291		2.35122	61.1304	115.155	33.3333
40	80	140.77	4.81341		1.15649	1.18261	55.5271	4.16667
42.5	85	147.581	4.8804		4.84989	128.452	249.08	75
45	90	167.368	5.49482		5.36622	147.757	268.91	75
47.5	95	182.027	5.8192		1.27608	14.2435	65.449	4.16667
50	100	191.659	6.08018		2.64266	71.0435	128.703	37.5
52.5	105	210.798	6.93916		1.0686	7.63478	52.9087	4.16667
55	110	230.566	7.65814		1.21074	8.03478	61.6928	8.33333
57.5	115	251.043	8.02949		2.68013	76.2261	136.728	45.8333
60	120	254.564	8.29603		2.04049	52.8174	100.87	25
62.5	125	278.561	9.01398		3.47187	109.722	179.26	50
65	130	300.053	9.47518		4.38144	135.287	223.579	62.5
67.5	135	317.669	10.3822		6.90306	168.139	344.056	87.5
70	140	351.046	11.3728		1.93029	52.1043	93.0292	25
72.5	145	367.902	11.9513		4.35355	124.765	221.831	66.6667
75	150	396.525	12.58		4.12011	120.087	210.632	54.1667
77.5	155	415.573	12.8388		1.99339	57.8087	96.9697	25
80	160	452.79	14.1495		2.34292	61.9652	115.225	41.6667
82.5	165	468.326	14.831		4.23231	128.783	215.298	66.6667
85	170	480.526	15.1478		5.13102	138.157	260.859	54.1667
87.5	175	526.781	16.7973		2.29041	64	115.736	29.1667
90	180	547.715	17.565		7.13778	174.33	358.546	83.3333
92.5	185	564.901	18.1065		4.68662	131.948	242.212	70.8333
95	190	590.117	18.2253		1.40153	27.9304	71.69	12.5
97.5	195	613.896	18.9144		1.44608	26.8696	73.7592	16.6667
100	200	628.411	19.1589		6.36408	164.974	330.768	75
					6.88766	172.713	343.045	91.6667
					1.7915	41.4435	91.7801	20.8333
					1.15659	8.97391	58.6311	4.16667
					4.46193	121.913	223.181	62.5
					7.15175	173.026	358.692	91.6667
					5.68512	156.383	286.627	75
					2.24398	64.8522	111.678	37.5
					7.3401	177.93	367.565	83.3333
					2.40578	75.2522	121.886	33.3333
					1.93523	46.0348	95.0372	29.1667
					4.73103	134.296	244.388	75
					5.44637	151.757	283.395	79.1667
					2.70607	79.2522	136.283	37.5
					1.73578	43.7565	86.3779	20.8333
					5.08978	143.548	262.917	75
					3.68786	106.313	190.669	58.3333
					1.35133	22.9739	66.6246	8.33333
					1.50112	42.3652	78.5273	12.5
					1.5736	27.9652	78.4314	25
					1.11954	3.65217	53.8208	8.33333
					5.95324	162.661	300.746	79.1667
					1.86389	43.8957	92.858	37.5
					1.39808	13.9478	68.3606	8.33333
					3.91441	115.791	202.694	62.5
					2.60778	74.4348	132.143	37.5
					8.12234	196.47	430.723	95.8333
					6.56273	161.878	332.356	87.5
					4.2554	127.235	224.757	58.3333
					3.0194	92.4174	147.376	29.1667
					4.59358	131.93	231.275	62.5
					4.1207	125.722	212.663	62.5
					7.02723	173.026	358.826	91.6667
					2.78506	92.5043	139.418	45.8333
					7.38798	184.609	374.254	95.8333
					1.49299	40.5217	77.7429	16.6667
					2.58163	69.9652	129.627	45.8333
					2.22511	61.8435	111.307	29.1667
					1.97487	62.4696	100.629	16.6667
					1.76099	48.7478	90.7243	25
					7.25641	174.765	350.986	79.1667
					4.51282	130.487	238.895	58.3333
					7.14438	179.948	378.365	87.5
					2.13343	61.7217	107.593	41.6667
					2.24479	66.1391	109.321	37.5
					1.92135	48.9391	96.9666	20.8333
					2.42424	70.2261	122.215	33.3333
					6.04269	154.835	300	70.8333
					5.90171	155.809	302.376	87.5
					2.47448	68	122.051	29.1667
					1.37883	17.5652	68.1044	16.6667
					3.56152	98.313	178.026	54.1667
					2.91693	88.4174	148.158	54.1667
					7.18821	181.043	376.393	83.3333
					8.35063	191.93	416.783	95.8333
					1.91282	52.2087	96.4318	33.3333
					1.33812	10.2261	65.1867	8.33333
					2.55131	67.113	127.773	41.6667
					4.12121	121.948	206.321	62.5
					7.77447	191.304	410.109	95.8333
					8.76263	200	450.398	100

## Sheet: Fig 8g
Fig 8g simulations		Fig 8g simulations
uniform					variable
pause percentage	pause amplitude (nS)	average CbN firing rate (spks/s)	average peak CbN firing rate		pause percentage	pause amplitude (nS)	average CbN firing rate (spks/s)	normalized average CbN firing rate
0	0	29.7579	1		0	0	49.8153	1
0.25	50	33.5704	1.12812		25% small	12.09	49.4183	0.992031
0.5	100	39.3028	1.32075		25% medium	45.48	52.9392	1.06271
1	200	55.6972	1.87168		25% large	96.78	57.2026	1.14829
					50% small	49.57	53.5195	1.07436
					50% medium	91.13	57.041	1.14505
					50% large	150.43	63.2968	1.27063
					1	200	71.2678	1.43064
